# Supplementary material for: Structural Improvement of the Allosteric ALOX15 Inhibitor Octyl (N-(5-(1H-Indol-2-yl)-2-methoxyphenyl)sulfamoyl)carbamate
Source: Molecules. 2026 Jul 22;31(14):2544. doi: 10.3390/molecules31142544 (PMC13415832; doi:10.3390/molecules31142544)
Supplement: Supplementary file 1 [file molecules-31-02544-s001.zip]

Archive with 1 entries (1 files):
- molecules-4422768-supplementary.pdf
